# Supplementary material for: The Ether Lipid Precursor Hexadecylglycerol Causes Major Changes in the Lipidome of HEp-2 Cells
Source: PLoS One. 2013 Sep 30;8(9):e75904. doi: 10.1371/journal.pone.0075904 (PMC3786967; doi:10.1371/journal.pone.0075904)
Supplement: Dataset S1 — Quantified lipid species. (XLSX) [file pone.0075904.s001.xlsx]

## Sheet: Supplementary_lipidomics
		EtOH (control) 24h		HG 24h		Palmitin 24h
LIPID_CLASS	LIPID_NAME	1	2	1	2	1	2
CE	CE 14:0	0.135955	0.141817	0.129893	0.155323	0.116848	0.126459
	CE 15:0	0.0418738	0.0340362	0.0585904	0.058281	0.0457615	0.0491168
	CE 16:0	0.550285	0.548724	0.54917	0.619497	0.60635	0.594211
	CE 16:1	0.281517	0.268391	0.262383	0.308555	0.274279	0.265967
	CE 17:0	0.0549049	0.0518407	0.0609381	0.077432	0.0427069	0.0640714
	CE 17:1	0.0775724	0.0546324	0.0633216	0.0689464	0.0589623	0.0597847
	CE 18:0	0.127127	0.0796757	0.128307	0.153452	0.120089	0.155304
	CE 18:1	1.51793	1.38545	1.80052	1.91554	1.45794	1.68746
	CE 18:2	0.12557	0.11645	0.134401	0.133609	0.130933	0.142778
	CE 18:3	0.0358355	0.0192872	0.0314776	0.0252809	0.0263056
	CE 19:1	0.0372465	0.0241017	0.0557868	0.0481094	0.0331714	0.0481643
	CE 20:1	0.098031	0.0887085	0.184262	0.198527	0.130643	0.163346
	CE 20:2	0.0476155	0.0380361	0.0407962	0.0463752	0.0372804
	CE 20:3	0.123653	0.105868	0.102075	0.0975673	0.0746077	0.105959
	CE 20:4	0.133642	0.110988	0.101564	0.0996632	0.0731799	0.102533
	CE 20:5	0.218914	0.149468	0.193422	0.17983	0.179171	0.162431
	CE 22:1		0.0267489	0.0863882	0.0831166	0.0405197	0.048831
	CE 22:4	0.0519078	0.0417097	0.0335205	0.0583479	0.0427983
	CE 22:5	0.350952	0.309865	0.247504	0.296137	0.248643	0.285745
	CE 22:6	0.523132	0.369714	0.329273	0.394817	0.30491	0.422715
	CE 24:1	0.25006	0.026938	0.0635925	0.0612107	0.0246816	0.695572
	CE 24:5	0.092272	0.0786467	0.0491325	0.0644828	0.0499582	0.0831771
	CE 24:6	0.0644085	0.0366834	0.0212028	0.0230919	0.0203402	0.0763118
Cer	Cer(d18:0/16:0)	0.00205696	0.00232038	0.00306788	0.00314508	0.00285204	0.0028403
	Cer(d18:0/18:0)	0.000870791	0.00111282	0.00104165	0.00116055	0.00190707	0.00211111
	Cer(d18:0/20:0)	0.000284339	0.000360889	0.000338993	0.000465448	0.000523621	0.000634061
	Cer(d18:0/22:0)	0.000843938	0.0012022	0.00210792	0.00212297	0.00171475	0.00182639
	Cer(d18:0/24:1)	0.00275808	0.00331925	0.00682412	0.00720077	0.0039218	0.00436192
	Cer(d18:0/26:1)	0.000113306	0.000116234	0.000208232	0.000306154	7.37659e-05	0.000115713
	Cer(d18:1/16:0)	0.0872954	0.106369	0.113422	0.121897	0.1119	0.118679
	Cer(d18:1/18:0)	0.0101553	0.0125939	0.00951799	0.00889468	0.0162462	0.0172935
	Cer(d18:1/20:0)	0.00878102	0.00984083	0.00649704	0.00740682	0.0154828	0.0148264
	Cer(d18:1/22:0)	0.0631337	0.0791233	0.0699923	0.0715211	0.114279	0.126167
	Cer(d18:1/24:0)	0.206747	0.252817	0.265053	0.269934	0.282572	0.320352
	Cer(d18:1/24:1)	0.353575	0.42508	0.485836	0.500982	0.50036	0.567024
	Cer(d18:1/26:0)	0.00862433	0.00962608	0.00644363	0.00794047	0.00645811	0.00859044
	Cer(d18:1/26:1)	0.0251164	0.0298348	0.024618	0.0251523	0.0215768	0.0263395
DAG	DAG 14:0/14:0	0.0382589	0.027637	0.0371271	0.0300505	0.0263239	0.0195039
	DAG 14:0-18:1	0.0912896	0.0690764	0.0465022	0.0755469	0.0369968	0.0928599
	DAG 16:0/16:0	0.302867	0.248655	0.199445	0.265926	0.341657	0.430553
	DAG 16:0-18:1	0.904168	0.786923	0.68475	0.780549	0.894727	1.08077
	DAG 16:0-22:5	0.055055	0.034362				0.0616142
	DAG 18:0-16:1	0.0544019	0.0495689	0.0274497	0.0435438	0.0724878	0.0570172
	DAG 18:0-18:1	0.245583	0.220818	0.215186	0.267119	0.212384	0.249421
	DAG 18:0-20:3	0.0536985	0.0460524		0.0478951		0.0471855
	DAG 18:0-22:5	0.0384111	0.027982				0.0645709
	DAG 18:1-20:1	0.0401581	0.0396278		0.0380066		0.0570741
	DAG 18:1-20:4	0.0645981	0.0433759		0.0378617
	DAG 18:1-22:5	0.0236636	0.0278464				0.0306121
Gb3	Gb3(d18:1/16:0)	0.251975	0.277668	0.187427	0.179655	0.311807	0.340981
	Gb3(d18:1/18:0)	0.0488768	0.0539732	0.0269728	0.0265279	0.0872674	0.0941204
	Gb3(d18:1/20:0)	0.0327542	0.0378982	0.022337	0.0188649	0.0617369	0.0652521
	Gb3(d18:1/22:0)	0.00256463	0.00305218	0.00259248	0.00197521	0.00341763	0.00340108
	Gb3(d18:1/22:1)	0.0259829	0.0291673	0.0174909	0.0159825	0.0317837	0.0358505
	Gb3(d18:1/24:0)	0.611903	0.607673	0.512434	0.507826	0.610436	0.650836
	Gb3(d18:1/24:1)	1.43541	1.64452	1.10037	1.10303	1.59561	1.74264
	Gb3(d18:1/26:0)	0.00219455	0.00241024	0.00164837	0.00148123	0.00138682	0.00215522
	Gb3(d18:1/26:1)	0.0242112	0.0265228	0.0176829	0.0169916	0.0185324	0.020507
Glc/GalCer	Glc/GalCer(d18:1/16:0)	0.0381996	0.0438322	0.0247735	0.0244981	0.0456631	0.0505561
	Glc/GalCer(d18:1/18:0)	0.00780842	0.00906099	0.0034135	0.00336166	0.0162302	0.0154782
	Glc/GalCer(d18:1/20:0)	0.00490637	0.00588725	0.002667	0.00278527	0.0104137	0.0114292
	Glc/GalCer(d18:1/22:0)	0.0475203	0.0556872	0.0360013	0.038973	0.0846369	0.0912055
	Glc/GalCer(d18:1/24:0)	0.050938	0.0648249	0.0395305	0.0418453	0.0598556	0.0680866
	Glc/GalCer(d18:1/24:1)	0.09692	0.11529	0.0823082	0.0846356	0.119741	0.130072
	Glc/GalCer(d18:1/26:0)	0.00060857	0.000625081	0.000335497	0.000321048	0.000407938	0.000389239
	Glc/GalCer(d18:1/26:1)	0.00296077	0.0032934	0.00171799	0.00181913	0.00193196	0.00225119
LacCer	LacCer(d18:1/16:0)	0.168013	0.161885	0.0905786	0.10073	0.181678	0.182671
	LacCer(d18:1/18:0)	0.0479972	0.0526349	0.0229573	0.0254675	0.0783235	0.0834616
	LacCer(d18:1/20:0)	0.0223789	0.0257783	0.0118593	0.0124119	0.0375518	0.0392479
	LacCer(d18:1/22:0)	0.300069	0.333653	0.151259	0.152039	0.375507	0.366356
	LacCer(d18:1/24:0)	0.121452	0.150661	0.0721815	0.100772	0.139236	0.117139
	LacCer(d18:1/24:1)	0.413465	0.371956	0.241543	0.237183	0.383956	0.43014
	LacCer(d18:1/26:0)	0.00120334	0.0018859	0.000709049	0.000569255	0.000566044	0.000569465
	LacCer(d18:1/26:1)	0.00990359	0.0101032	0.0051235	0.00606381	0.00668392	0.00724365
LPC	LPC 14:0	0.0597231			0.0349172	0.0387404	0.047735
	LPC 16:0	0.566395	0.480957	0.42174	0.31705	0.663615	0.511511
	LPC 16:1	0.171471	0.100033	0.126869	0.0893376	0.168518	0.140405
	LPC 18:1	0.61345	0.500727	0.410496	0.31011	0.570977	0.553432
	LPC 18:2	0.0601963	0.0195202	0.0419042	0.0308142	0.0380803	0.0423874
LPE	LPE 16:0	0.0308591			0.0248676	0.0590245	0.0416134
	LPE 18:0	0.0663278		0.127746	0.105647	0.0849106	0.0828178
	LPE 18:1	0.192623	0.0936719	0.18027	0.168612	0.202308	0.176966
LPI	LPI 14:0			0.279337	0.101645
	LPI 16:0	0.00982477		1.78481	0.737617
	LPI 18:0	0.0274579		1.57713	0.925209		0.013335
	LPI 18:1	0.0221116		0.21444	0.0879458	0.0136945	0.02613
PA	PA 16:0/16:0	0.233045	0.251983	0.212639	0.147584	0.334352	0.314795
	PA 16:0-16:1	0.0942199			0.165337	0.126362	0.128231
	PA 16:0-18:1	0.659889	0.499892	0.546453	0.520068	0.662642	0.669548
	PA 16:1-18:1	0.0993039	0.0942299	0.115387	0.093963	0.0825777	0.107445
	PA 18:1/18:1	0.323645	0.204394	0.240943	0.240806	0.257842	0.195003
PC	PC 14:0/14:0	0.133496		0.0905034	0.0975906	0.0922988	0.0825865
	PC 14:0-16:0	2.38904	2.30537	1.01295	1.05467	2.00357	1.94323
	PC 14:0-16:1	0.286822		0.248983	0.213113	0.189034	0.181294
	PC 14:0-17:0	0.0777008		0.0423674	0.0508827	0.036749	0.0485924
	PC 14:0-18:0	0.251497		0.156462	0.150089	0.203501	0.217635
	PC 14:0-18:1	0.864634		0.558625	0.599779	0.483342	0.572094
	PC 14:0-18:2	0.0458039		0.0382899	0.0290883		0.0247342
	PC 16:0/16:0	4.02169	4.46887	1.26586	1.34965	4.9604	4.45829
	PC 16:0-16:1	4.95412	4.75929	4.06986	4.38646	5.79568	5.67458
	PC 16:0-17:0	0.448281		0.344398	0.369561	0.526138	0.535172
	PC 16:0-17:1	1.99491	1.72969	1.26033	1.324	1.92783	1.988
	PC 16:0-18:0	0.367632		0.206846		0.414296	0.316564
	PC 16:0-18:1	16.724	13.1468	12.5875	12.7867	17.355	19.114
	PC 16:0-18:2	1.24245	0.917017	1.12125	1.22987	1.38737	1.48491
	PC 16:0-18:3	0.128323		0.0837377	0.0677546	0.0824208	0.112209
	PC 16:0-20:1	0.418079		0.315834	0.283514	0.443904	0.520839
	PC 16:0-20:2	0.147214		0.0849589	0.0786432	0.14724	0.153761
	PC 16:0-20:3	0.400255		0.376019	0.321279	0.461504	0.48762
	PC 16:0-20:4	0.985587	0.55022	0.572213	0.610491	1.07938	1.05125
	PC 16:0-20:5	0.334814		0.154418	0.174192	0.344724	0.310753
	PC 16:0-22:4	0.100213		0.0655827	0.0535354	0.0921122	0.0845936
	PC 16:0-22:5	0.558536		0.324501	0.3389	0.639432	0.603852
	PC 16:0-22:6	0.35704		0.169945	0.186762	0.381297	0.369491
	PC 16:1/16:1	0.262341		0.18691	0.2152	0.221056	0.18893
	PC 16:1-17:0	0.105859		0.120547	0.165841	0.101621	0.106305
	PC 16:1-18:0	0.389212		0.392095	0.370223	0.391332	0.36387
	PC 16:1-18:1	2.03683	1.58047	1.85908	1.91775	1.68973	1.77081
	PC 16:1-18:2	0.13079		0.128455	0.112755	0.110074	0.112876
	PC 16:1-20:1	0.0830402		0.0873253	0.0902339		0.0832017
	PC 16:1-20:3	0.0405291		0.036883	0.0363235	0.0340702	0.0353367
	PC 16:1-20:4	0.0839638			0.0465615	0.0669458	0.0785599
	PC 16:1-22:5	0.0574916		0.0330779	0.0316232	0.0421675	0.0489672
	PC 17:0-17:1	0.0217388		0.0320046	0.0417871		0.0255876
	PC 17:0-18:1	0.536004		0.452837	0.502362	0.431568	0.47487
	PC 17:0-22:5	0.0605545		0.0638547	0.0515007		0.0633908
	PC 17:1/17:1	0.0231708		0.0265971	0.0203063	0.019309	0.0127383
	PC 17:1-18:0	0.0663761		0.0615669	0.065245	0.0603569	0.0702655
	PC 17:1-18:1	0.69956		0.712871	0.755015	0.571258	0.62804
	PC 18:0/18:0	0.0464452		0.0661712	0.0530693	0.0664269	0.0679646
	PC 18:0-18:1	2.10945	1.14135	1.7283	1.79716	1.76055	2.01851
	PC 18:0-18:2	0.399905		0.402717	0.417531	0.360603	0.384269
	PC 18:0-20:1	0.0525458		0.0424878	0.0571915	0.0560232	0.0489698
	PC 18:0-20:2	0.0449174		0.0358382	0.0295464	0.0469015	0.0649556
	PC 18:0-20:3	0.165748		0.139781	0.149761	0.140101	0.18257
	PC 18:0-20:4	0.414025		0.240471	0.235828	0.361501	0.350155
	PC 18:0-20:5	0.1298		0.0677112	0.0709774	0.0839443	0.108516
	PC 18:0-22:5	0.135492		0.115412	0.0897779	0.137346	0.125141
	PC 18:0-22:6	0.100387		0.0635305	0.066655	0.0828217	0.108119
	PC 18:1/18:1	5.46477	3.95385	6.35297	5.9029	4.4182	5.27403
	PC 18:1-18:2	0.930618	0.59372	0.985439	1.10212	0.797775	0.962117
	PC 18:1-20:1	0.331937		0.411073	0.414815	0.367973	0.378144
	PC 18:1-20:2	0.166095		0.179981	0.17414	0.14342	0.143786
	PC 18:1-20:3	0.291432		0.283144	0.273037	0.218694	0.283045
	PC 18:1-20:4	0.541354		0.382974	0.422724	0.448147	0.477074
	PC 18:1-20:5	0.203991		0.0853713	0.0834012	0.13639	0.168718
	PC 18:1-22:4	0.0569587		0.056117	0.0451379	0.0458783	0.052003
	PC 18:1-22:5	0.2859		0.239425	0.235112	0.254837	0.2604
	PC 18:1-22:6	0.229254		0.149904	0.116442	0.150467	0.165582
	PC 18:2/18:2	0.0290364		0.0336801	0.0266194	0.0237675	0.0331237
	PC 18:2-20:1	0.0442157		0.0617731	0.0628771		0.0542608
	PC 20:1-20:4	0.0535087			0.0374719		0.0500266
PC O/PC P	PC O 16:0/16:0	0.803948	0.891838	1.51889	1.64664	1.41646	1.33819
	PC O 16:0/16:1	0.391318	0.412735	1.60759	1.61534	0.627372	0.643372
	PC O 16:0/18:0	0.0244619		0.0419456	0.0209128	0.0203033	0.00558585
	PC O 16:0/18:1	0.601099	0.343595	2.09804	2.00788	0.719739	0.842209
	PC O 16:0/18:2	0.0821584	0.0750125	0.295352	0.31952	0.103062	0.130798
	PC O 16:0/20:3	0.0607	0.0205741	0.25286	0.26954	0.100551	0.129845
	PC O 16:0/20:4	0.209161	0.112615	0.752745	0.755991	0.289179	0.359343
	PC O 16:0/20:5	0.0549123	0.0258352	0.18393	0.147588	0.0799595	0.0938752
	PC O 16:0/22:5	0.0669656	0.0319145	0.340384	0.316351	0.150883	0.15925
	PC O 16:0/22:6	0.0261686		0.126395	0.100213	0.0459989	0.0520034
	PC O 18:0/16:0	0.282325	0.28921	0.214042	0.234556	0.388686	0.399853
	PC O 18:0/18:0	0.361804	0.189932	0.417323	0.463592	0.367503	0.373027
	PC O 18:0/18:1	0.396156	0.234066	0.337011	0.394442	0.33028	0.365633
	PC P 16:0/16:0 (PC O 16:1/16:0)	0.651817	0.558562	0.551826	0.52022	0.947711	0.879284
	PC P 16:0/16:1 (PC O 16:1/16:1)	0.221812	0.227964	0.303611	0.396751	0.257509	0.23006
	PC P 16:0/18:0 (PC O 16:1/18:0)	0.0255494		0.0140603	0.0129507	0.00806696	0.0162384
	PC P 16:0/18:1 (PC O 16:1/18:1)	0.385759	0.296919	0.691861	0.701401	0.445291	0.564374
	PC P 16:0/18:2 (PC O 16:1/18:2)	0.0555845	0.0460933	0.0800055	0.0751204	0.0652796	0.0761001
	PC P 16:0/20:4 (PC O 16:1/20:4)	0.165861	0.0794047	0.188292	0.191277	0.185991	0.205789
	PC P 16:0/20:5 (PC O 16:1/20:5)	0.0488205	0.00277344	0.036795	0.0467066	0.0448755	0.0528359
	PC P 16:0/22:5 (PC O 16:1/22:5)	0.0556845		0.103932	0.0963663	0.0717047	0.0949158
	PC P 16:1/16:0	0.0301273	0.0472753	0.013108	0.0181649	0.0517382	0.0384115
	PC P 16:1/16:1	0.00521163		0.010719	0.0147345	0.0144706	0.00475101
	PC P 18:0/16:0 (PC O 18:1/16:0)	1.62508	1.40551	0.85674	0.939292	1.56645	1.56363
	PC P 18:0/16:1 (PC O 18:1/16:1)	0.185153	0.164145	0.165932	0.183029	0.157742	0.163323
	PC P 18:0/18:2 (PC O 18:1/18:2)	0.0722917	0.0463043	0.115227	0.109985	0.0612718	0.0779399
	PC P 18:0/20:4 (PC O 18:1/20:4)	0.250008	0.126785	0.280093	0.284113	0.217566	0.263543
	PC P 18:0/20:5 (PC O 18:1/20:5)	0.063291	0.0292718	0.0855918	0.0649855	0.0635999	0.0683864
	PC P 18:1/20:4	0.119423	0.0380443	0.0874783	0.0764352	0.109839	0.113932
	PC P 20:1/18:1	0.033072		0.0301035	0.0235825	0.0356753	0.04337
	PE 16:0/16:0	0.222175		0.100398	0.0849375	0.242198	0.181209
	PE 16:0-16:1	0.29306		0.274557	0.231958	0.370463	0.382963
	PE 16:0-18:1	2.62221	1.91906	1.61459	1.67382	3.07049	3.51598
	PE 16:0-18:2	0.175225		0.143934	0.147728	0.169335	0.2273
	PE 16:0-20:3	0.181615		0.113256	0.1047	0.206853	0.186411
	PE 16:0-20:4	0.454228	0.268283	0.313721	0.319863	0.568316	0.576511
	PE 16:0-20:5	0.13991				0.181647	0.185295
	PE 16:1/16:1	0.0687564		0.0335111	0.0354725	0.0546794	0.0363848
	PE 16:1-18:1	0.780017	0.617066	0.716927	0.713175	0.792888	0.82434
	PE 16:1-18:2	0.145665		0.168815	0.1393	0.22235	0.193051
	PE 16:1-22:5	0.268139		0.28932	0.20754	0.179628	0.201937
	PE 17:0-18:1	0.339976				0.363265	0.385977
	PE 17:0-20:3	0.0429923		0.0721031	0.0813847	0.0585933	0.0593127
	PE 17:0-20:4	0.0860956		0.143417	0.116479
	PE 17:1-18:0	0.133103		0.110144	0.108813		0.135902
	PE 17:1-20:1	0.0586602		0.0736063	0.0672314	0.0647563	0.0618718
	PE 17:1-22:6	0.098913		0.126552	0.117519	0.114032	0.127942
	PE 18:0/18:0	0.126228		0.311721	0.279732	0.17654	0.196779
	PE 18:0-18:1	5.65618	3.61921	4.15655	4.54424	5.68179	6.64896
	PE 18:0-18:2	0.480255	0.307704	0.485999	0.528324	0.585009	0.600057
	PE 18:0-20:1	0.249516		0.204243	0.218218	0.255664	0.241595
	PE 18:0-20:2	0.0951731		0.129536	0.0654076		0.0946037
	PE 18:0-20:3	0.523258	0.229796	0.534901	0.426234	0.619072	0.616875
	PE 18:0-20:4	2.88237	1.61526	2.91062	2.77104	3.02044	3.22858
	PE 18:0-20:5	0.713526	0.446224	0.644281	0.627317	0.648094	0.801827
	PE 18:0-22:4	0.125456		0.0966762	0.096574	0.116039	0.132083
	PE 18:0-22:5	0.426412	0.199641	0.381448	0.288574	0.416091	0.454248
	PE 18:0-22:6	0.252026		0.217735	0.222083	0.276511	0.236253
	PE 18:1/18:1	5.10437	3.46348	3.6742	3.50667	4.28221	5.03523
	PE 18:1-18:2	0.556548	0.383404	0.433132	0.413488	0.490476	0.531334
	PE 18:1-18:3	0.0583266			0.0585113		0.0554454
	PE 18:1-20:2	0.157059		0.109177	0.114505	0.109589	0.142072
	PE 18:1-20:3	0.333779		0.204962	0.230866	0.290531	0.307697
	PE 18:1-20:4	0.952509	0.486063	0.759376	0.730015	0.847646	0.906925
	PE 18:1-20:5	0.261654		0.172954	0.168867	0.210969	0.238129
	PE 18:1-22:4	0.144429		0.101056	0.0928058	0.154192	0.129247
	PE 20:1/20:1	0.0183769		0.0294079	0.0208737	0.0232271	0.0320662
	PE 20:1-20:4	0.093069			0.0708366	0.105858	0.10626
	PE 20:4/20:4	0.023529			0.0124415		0.012854
	PE 22:6/22:6	0.045036		0.0580289	0.054839	0.0468853	0.0449705
PE O/PE P	PE O 18:0/18:1	0.256197	0.218105	0.419425	0.406147	0.295129	0.314676
	PE O 18:0/20:1	0.00358328		0.00978971	0.0191233	0.0062281	0.0123257
	PE O 18:0/22:5	0.0104196		0.0307196	0.0365462	0.0197702	0.0315228
	PE O 20:0/18:1	0.127082	0.0947246	0.128406	0.143307	0.12731	0.143896
	PE O 20:0/22:5	0.00631318		0.00692235	0.017357	0.0157261	0.0173505
	PE P 16:0/18:1 (PE O 16:1/18:1)	1.33958	0.893159	2.95407	2.88025	1.86222	2.13135
	PE P 16:0/18:2 (PE O 16:1/18:2)	0.134696	0.0868566	0.197921	0.177762	0.149209	0.164908
	PE P 16:0/20:2 (PE O 16:1/20:2)	0.0335872		0.0520941	0.0380138	0.0369622	0.0291754
	PE P 16:0/20:4 (PE O 16:1/20:4)	1.3103	0.530574	2.3456	2.1307	1.67891	1.83967
	PE P 16:0/20:5 (PE O 16:1/20:5)	0.212447	0.0900763	0.259792	0.29363	0.298797	0.298619
	PE P 16:0/22:5 (PE O 16:1/22:5)	0.590875	0.319385	1.26351	1.17597	0.844719	1.01042
	PE P 16:0/22:6 (PE O 16:1/22:6)	0.11788	0.0493435	0.223587	0.208146	0.1619	0.162604
	PE P 16:1/18:1	0.00981664	0.0286028	0.0379525	0.0330682	0.00784114	0.0418934
	PE P 18:0/20:4 (PE O 18:1/20:4)	0.648219	0.352653	0.591082	0.540254	0.712927	0.76489
	PE P 18:0/20:5 (PE O 18:1/20:5)	0.110849	0.0468352	0.10141	0.0791051	0.13414	0.132354
	PE P 18:0/22:3 (PE O 18:1/22:3)	0.00872077		0.009096	0.0119787	0.0141264	0.0122799
	PE P 18:0/22:5 (PE O 18:1/22:5)	0.274605	0.11511	0.264772	0.223793	0.311551	0.379909
	PE P 18:0/22:6 (PE O 18:1/22:6)	0.0635656	0.016061	0.0712852	0.0708661	0.0699744	0.0833549
	PE P 18:1/16:1	0.12398	0.0981629	0.125197	0.105442	0.125568	0.156771
	PE P 18:1/18:1	0.978264	0.741613	1.24533	1.17741	1.08348	1.2173
	PE P 18:1/20:4	0.659352	0.303699	0.468008	0.438563	0.519758	0.627276
	PE P 18:1/20:5	0.115197	0.0520391	0.0513314	0.07325	0.0754234	0.119006
	PE P 18:1/22:5	0.233876	0.0771601	0.135357	0.15632	0.205199	0.261893
	PE P 18:1/22:6	0.0471447	0.0164354	0.0550094	0.0462098	0.0436263	0.0695247
	PE P 20:0/16:0 (PE O 20:1/16:0)	0.190243	0.193314	0.109207	0.120463	0.214505	0.221201
	PE P 20:0/20:3 (PE O 20:1/20:3)	0.0148221		0.0178673	0.0256377	0.0221456	0.0270686
PG	PG 16:0-18:1	0.621349	0.452882	0.539166	0.584123	0.798961	0.829601
	PG 18:1/18:1	0.133152	0.0637772	0.221103	0.24233	0.165954	0.186112
	PG 22:6/22:6	0.0251072		0.0150275	0.00939222		0.0155656
PI	PI 14:0-18:1	0.0486619	0.0140918	0.0718572	0.0474131	0.0290757	0.023847
	PI 16:0-18:1	0.487608	0.371115	1.02539	0.977674	0.827094	0.705871
	PI 16:0-20:4	0.0955719			0.0764263	0.134621	0.115402
	PI 16:1-18:1			0.104433	0.0702874		0.0461341
	PI 18:0-18:1	0.390046	0.152595	0.661152	0.674004	0.37366	0.451186
	PI 18:0-20:2	0.036397		0.0524916	0.05209	0.0506737	0.0448954
	PI 18:0-20:3	0.13501	0.0329827	0.141547	0.130872	0.127348	0.138845
	PI 18:0-20:4	0.586674	0.246589	0.543294	0.511761	0.752342	0.705157
	PI 18:1/18:1	0.39018	0.246589	0.685947	0.715797	0.418425	0.431408
	PI 18:1-20:1			0.0407218	0.0382676
	PI 18:1-20:3	0.0523583		0.0556013	0.0357988		0.0472601
	PI 18:1-20:4	0.244397	0.0961503	0.196733	0.199426	0.223981	0.227299
PS	PS 16:0/16:0	0.105943				0.0823911	0.0591542
	PS 16:0-18:0	0.72505	0.804435	0.236839	0.202133	0.628064	0.483119
	PS 16:0-18:1	1.2228	1.1164	1.13715	1.27664	1.6002	1.59469
	PS 16:1/16:1	0.0293445			0.02445	0.0406219	0.0258215
	PS 16:1-18:0	1.36837	0.881021	1.55938	1.43431	1.31926	1.28683
	PS 16:1-20:1	0.108029		0.0844531	0.0973445		0.101479
	PS 16:1-20:4	0.151106			0.102131		0.117741
	PS 17:0-18:1	0.36593		0.310493		0.331155	0.259012
	PS 17:1-18:0	0.40013		0.4056	0.428368	0.430961	0.428005
	PS 18:0-18:1	15.0311	10.9765	13.3344	13.0785	15.1488	15.4835
	PS 18:0-18:2	1.14173	0.662308	1.40959	1.38361	0.990054	1.07014
	PS 18:0-20:1	0.283961		0.222792	0.278073	0.26856	0.247782
	PS 18:0-20:2	0.196477		0.125699	0.107848	0.12991	0.185428
	PS 18:0-20:3	1.34679	0.67995	1.47099	1.40216	1.17488	1.30827
	PS 18:0-22:4	0.303312		0.314354	0.310543	0.370317	0.417704
	PS 18:0-22:5	1.03507	0.493963	1.09531	1.1498	1.0523	1.144
	PS 18:1/18:1	1.62245	1.19634	1.57008	1.66616	1.23577	1.48339
	PS 18:1-18:2	0.186571		0.22547	0.188089		0.156865
	PS 18:1-20:1	0.719447	0.385671	0.668249	0.552636	0.605868	0.737693
SM	SM (d18:0/14:0) (d18:1/13:0-OH)			0.0406624	0.0504782
	SM (d18:0/16:0) (d18:1/15:0-OH)	0.30637	0.0554221	0.684869	0.700034	0.340405	0.231064
	SM (d18:0/22:0) (d18:1/21:0-OH)		0.0176158	0.219557	0.139831
	SM (d18:0/23:0) (d18:1/22:0-OH)	0.0632268	0.0713222	0.0856431	0.117175	0.079412	0.0596936
	SM (d18:0/24:0) (d18:1/23:0-OH)	0.148306	0.0514809	0.15791	0.0500908	0.0902532
	SM (d18:0/26:0) (d18:1/25:0-OH)	0.0147845	0.0370241	0.023158	0.136671	0.0312787
	SM (d18:1/13:0) (d18:1/12:1-OH)		0.0114844		0.00835102
	SM (d18:1/14:0) (d18:1/13:1-OH)	0.258302	0.251947	0.235429	0.23648	0.173646	0.177562
	SM (d18:1/14:1) (d18:1/13:2-OH)		0.0126158	0.00909083	0.0109463	0.00973916
	SM (d18:1/15:0) (d18:1/14:1-OH)	0.113598	0.106092	0.0983424	0.0881964	0.0906972	0.0889954
	SM (d18:1/16:0) (d18:1/15:1-OH)	3.43833	3.07946	2.91272	3.07757	3.17986	3.64356
	SM (d18:1/16:1) (d18:1/15:2-OH)	0.262302	0.220567	0.233908	0.283931	0.254026	0.28505
	SM (d18:1/20:2)			0.0336207	0.0157491	0.038621	0.0215506
	SM (d18:1/23:0) (d18:1/22:1-OH)	0.259443	0.219011	0.308143	0.313817	0.221373	0.262507
	SM (d18:1/23:1) (d18:1/22:2-OH)	0.402544	0.313246	0.481283	0.375767	0.370015	0.420461
	SM (d18:1/24:0) (d18:1/23:1-OH)	1.05726	0.824828	1.34759	1.33355	0.717911	0.878704
	SM (d18:1/24:1) (d18:1/23:2-OH)	4.57257	4.25999	4.848	4.91329	4.02624	4.19724
	SM (d18:1/24:2)	0.791826	0.767561	0.905784	0.944029	0.943627	0.820419
	SM (d18:1/26:1) (d18:1/25:2-OH)	0.104524	0.0605337	0.0348682		0.0902898	0.0308092
	SM (d18:1/26:2)	0.0447999	0.0445434	0.0508818	0.0280004	0.0650089
Blank cell: excluded due to unmet quality (QC)
pmol/µG protein
